# Supplementary material for: Effect of Age and Dietary Intervention on Discrimination Learning in Pet Dogs
Source: Front Psychol. 2018 Nov 14;9:2217. doi: 10.3389/fpsyg.2018.02217 (PMC6246696; doi:10.3389/fpsyg.2018.02217)
Supplement: Supplementary file 2 [file Data_Sheet_2.CSV]

id	age	food	stimuli	sex	training	sessions_finished	test	rate_incorrect
fynn	87	round	GroupA	m	17	18	t4	0.355
Taiko	92	round	GroupA	m	12	13	t8	0.228
fenja	93	round	GroupA	f	9	14	t4	0.169
Kimba	98	round	GroupA	f	0	35	t4	0.145
leila	100	round	GroupA	f	22	10	t4	0.186
Shane	106	round	GroupA	f	18	14	t8	0.188
Forin	110	round	GroupA	f	12	19	t4	0.076
nemo	111	round	GroupA	m	17	66	t8	0.156
Guiness	125	round	GroupA	f	6	8	t4	0.03
nash	125	round	GroupA	m	23	71	t8	0.296
Geena	134	round	GroupA	f	17	23	t4	0.165
Shadow	136	round	GroupA	m	10	35	t8	0.416
wichtel	141	round	GroupA	m	14	27	t4	0.3
jack	145	round	GroupA	m	8	10	t4	0.151
Enigma	149	round	GroupA	f	18	34	t8	0.169
Trisha	159	round	GroupA	f	2	20	t4	0.184
Flamme	85	round	GroupB	m	31	18	t8	0.487
Amadeus	86	round	GroupB	m	17	28	t4	0.242
Marlo	90	round	GroupB	m	27	15	t4	0.362
Hybie	91	round	GroupB	f	0	11	t4	0.287
frankie	104	round	GroupB	m	0	42	t4	0.306
Scully	109	round	GroupB	f	8	36	t8	0.209
jacky	111	round	GroupB	m	11	26	t4	0.187
Flora	118	round	GroupB	f	12	23	t8	0.335
bastian	121	round	GroupB	m	8	13	t8	0.16
Quinnie	121	round	GroupB	f	28	42	t8	0.225
ginger	124	round	GroupB	f	19	81	t8	0.207
flori	135	round	GroupB	f	28	26	t4	0.193
Tilly	142	round	GroupB	f	16	25	t4	0.242
Ilvy	146	round	GroupB	f	13	32	t8	0.334
kora	157	round	GroupB	f	0	26	t4	0.201
apryl	89	round	GroupA	f	14	21	t4	0.257
akita	122	round	GroupB	f	20	29	t4	0.271
Riga	102	round	GroupB	f	4	26	t4	0.359
akira_staff	106	round	GroupB	f	0	33	t4	0.181
sue	88	square	GroupA	f	13	27	t4	0.175
Leopold	91	square	GroupA	m	17	14	t4	0.294
Missface	98	square	GroupA	f	10	28	t8	0.236
Patrasch	100	square	GroupA	m	0	16	t4	0.079
Rocky_mix	102	square	GroupA	m	2	27	t8	0.117
Cookie	110	square	GroupA	f	4	48	t4	0.207
havanna	113	square	GroupA	f	8	41	t8	0.144
ella	114	square	GroupA	f	4	22	t4	0.138
Luke	115	square	GroupA	m	27	17	t8	0.087
nora	115	square	GroupA	f	18	12	t4	0.259
Ginger4	133	square	GroupA	f	10	18	t8	0.139
isla	138	square	GroupA	f	6	11	t4	0.168
sunny	147	square	GroupA	m	15	28	t4	0.188
Todor	148	square	GroupA	m	10	3	t4	0.03
Elvin	88	square	GroupB	m	0	21	t4	0.252
elina	89	square	GroupB	f	3	23	t4	0.153
Gismo	91	square	GroupB	m	23	16	t8	0.162
jersey	98	square	GroupB	f	10	20	t4	0.277
Tika	100	square	GroupB	f	18	24	t8	0.182
Nova	102	square	GroupB	f	16	21	t8	0.182
Socrates	108	square	GroupB	m	22	30	t8	0.21
gwendolyn	111	square	GroupB	f	12	13	t4	0.327
chelsey	115	square	GroupB	f	0	41	t8	0.16
Queenie	116	square	GroupB	f	4	29	t8	0.239
Ronja	116	square	GroupB	f	0	19	t8	0.356
akira_mix	119	square	GroupB	f	21	16	t4	0.4
chil	119	square	GroupB	f	27	29	t4	0.27
sidney	122	square	GroupB	m	19	48	t4	0.151
Mago	124	square	GroupB	m	20	18	t8	0.262
Habibi	139	square	GroupB	f	0	8	t4	0.177
timi	118	square	GroupA	f	16	17	t4	0.202
sayzi	119	square	GroupA	m	0	24	t4	0.13
poris	161	square	GroupB	m	4	88	t4	0.103
darwin	132	round	GroupB	m	15	NA	t4	0.264
bosco	172	round	GroupA	m	0	NA	t8	0.189
porthos	137	square	GroupB	m	0	NA	t4	0.336
rocky_lab	96	square	GroupA	m	12	NA	t4	0.29
nanouk	90	square	GroupB	m	15	NA	t4	0.204
toby	145	square	GroupA	m	12	NA	t4	0.198
