# Supplementary material for: Effect of Age and Dietary Intervention on Discrimination Learning in Pet Dogs
Source: Front Psychol. 2018 Nov 14;9:2217. doi: 10.3389/fpsyg.2018.02217 (PMC6246696; doi:10.3389/fpsyg.2018.02217)
Supplement: Supplementary file 3 [file Data_Sheet_3.CSV]

id	age	training	food	stimuli	sessions_finished	rate_incorrect
akira_mix	108	21	square	groupB	6	0.081
akira_staff	99	0	round	groupA	25	0.25
akita	111	20	round	groupA	13	0.383
Amadeus	80	17	round	groupB	17	0.123
apryl	75	14	round	groupB	5	0.153
aron	82	1	square	groupA	35	0.228
charisma	91	21	round	groupA	27	0.285
chil	109	27	square	groupB	7	0.191
chilli	138	34	square	groupB	15	0.216
Cookie	99	4	square	groupB	12	0.19
darwin	125	15	round	groupB	16	0.138
elina	77	3	square	groupB	35	0.264
ella	104	4	square	groupA	17	0.198
Elvin	82	0	square	groupB	9	0.196
emiley	108	15	round	groupB	5	0.292
enia	125	8	round	groupB	5	0.192
fenja	81	9	round	groupA	21	0.252
fleck	91	5	round	groupB	4	0.092
flori	129	28	round	groupA	14	0.251
Forin	98	12	round	groupA	38	0.072
frankie	97	0	round	groupA	43	0.341
fynn	75	17	round	groupB	2	0.086
Geena	130	17	round	groupB	9	0.292
geni	98	7	round	groupA	45	0.242
guiness	121	6	round	groupB	12	0.033
gwendolyn	102	12	square	groupB	14	0.201
Habibi	133	0	square	groupB	8	0.26
Hybie	85	0	round	groupB	8	0.132
isla	124	6	square	groupA	21	0.354
jack	133	8	round	groupB	12	0.129
jacky	100	11	round	groupB	12	0.119
jersey	85	10	square	groupA	12	0.33
joy1	128	14	square	groupB	5	0.048
Kimba	87	0	round	groupA	27	0.236
kiwi	87	17	square	groupA	39	0.161
klara	121	0	round	groupA	14	0.206
kora	144	0	round	groupB	12	0.111
leila	90	22	round	groupB	4	0.205
Leopold	80	17	square	groupA	8	0.281
Marlo	76	27	round	groupA	16	0.445
nanouk	82	15	square	groupB	8	0.072
nero	124	0	round	groupA	31	0.118
nora	109	18	square	groupA	15	0.281
Patrasch	94	0	square	groupA	38	0.227
pheobe	134	9	square	groupB	28	0.226
poris	154	4	square	groupA	28	0.169
porthos	125	0	square	groupA	70	0.22
Riga	90	4	round	groupB	6	0.143
rocky_lab	86	12	square	groupB	13	0.2
sally	101	5	round	groupA	18	0.295
sayzi	112	0	square	groupA	14	0.311
shari	91	15	square	groupB	12	0.141
sidney	118	19	square	groupB	27	0.272
sue	76	13	square	groupA	22	0.36
sunny	136	15	square	groupA	40	0.17
Tilly	131	16	round	groupB	10	0.099
timi	108	16	square	groupA	22	0.226
toby	133	12	square	groupB	13	0.117
Todor	142	10	square	groupA	34	0.097
Trisha	147	2	round	groupA	22	0.32
wichtel	131	14	round	groupB	18	0.127
jock	92	8	square	groupA	NA	0.354
arthur	168	10	square	groupB	NA	0.255
sammy	167	25	square	groupA	NA	0.414
cayenne	150	14	square	groupB	NA	0.218
lestat	133	4	square	groupA	NA	0.134
Buddy	152	8	round	groupA	NA	0.281
