# Supplementary material for: Effect of Age and Dietary Intervention on Discrimination Learning in Pet Dogs
Source: Front Psychol. 2018 Nov 14;9:2217. doi: 10.3389/fpsyg.2018.02217 (PMC6246696; doi:10.3389/fpsyg.2018.02217)
Supplement: Supplementary file 4 [file Data_Sheet_4.CSV]

id	age	food	training	stimuli	sessions_onlyfinish	rate_incorrect
Bastian	112	round	8	GroupA	15	0.27
Enigma	141	round	18	GroupA	53	0.18
Flamme	77	round	31	GroupB	39	0.32
Flora	109	round	12	GroupB	68	0.22
Ginger3	110	round	19	GroupA	NA	0.2
Ilvy	138	round	13	GroupB	48	0.22
Mozart	112	round	13	GroupA	NA	0.27
Nash	112	round	23	GroupA	NA	0.42
Nemo	101	round	17	GroupB	41	0.31
Quinnie	113	round	28	GroupA	67	0.2
Scully	100	round	8	GroupA	54	0.21
Shadow	101	round	10	GroupA	46	0.29
Shane	99	round	18	GroupB	45	0.31
Taiko	85	round	12	GroupB	17	0.33
Chelsey	105	square	0	GroupB	49	0.3
Fipsi	147	square	10	GroupA	NA	0.11
Ginger4	124	square	10	GroupA	39	0.3
Gismo	80	square	23	GroupB	56	0.14
Havanna	103	square	8	GroupB	96	0.2
Irmi	111	square	11	GroupA	NA	0.31
Luke	104	square	24	GroupA	62	0.14
Mago	113	square	20	GroupA	49	0.24
Missface	92	square	10	GroupA	22	0.38
Nessie	164	square	22	GroupA	26	0.41
Nova	93	square	16	GroupA	59	0.25
Queenie	108	square	4	GroupA	55	0.17
Rocky	94	square	2	GroupB	42	0.3
Ronja	109	square	0	GroupB	35	0.32
Samara	135	square	10	GroupA	53	0.18
Socrates	100	square	22	GroupB	107	0.28
Tika	93	square	18	GroupB	29	0.27
